# Supplementary material for: Performance of the Abbott Architect Immuno-Chemiluminometric NT-proBNP Assay
Source: Diagnostics (Basel). 2022 May 8;12(5):1172. doi: 10.3390/diagnostics12051172 (PMC9140882; doi:10.3390/diagnostics12051172)
Supplement: Supplementary file 1 [file diagnostics-12-01172-s001.zip]

Archive with 1 entries (1 files):
- diagnostics-1658171-supplementary.pdf
